# Supplementary material for: Whole Genome Sequence Analysis Reveals Lower Diversity and Frequency of Acquired Antimicrobial Resistance (AMR) Genes in E. coli From Dairy Herds Compared With Human Isolates From the Same Region of Central Zambia
Source: Front Microbiol. 2019 May 31;10:1114. doi: 10.3389/fmicb.2019.01114 (PMC6555227; doi:10.3389/fmicb.2019.01114)
Supplement: Supplementary file 1 [file Data_Sheet_1.csv]

Zambian human isolates (n=79)
Name of antibiotic	Resistance N (%)	Intermediate N (%)	Susceptible N (%)	Significance between sources *
Gentamicin (CN)	21 (26.6)	21 (26.6)	37 (46.8)	P < 0.0001
Kanamycin (K)	78 (98.7)	00 (00)	1 (1.3)	NA
Amikacin (AMK)	37 (46.8)	39 (49.4)	3 (3.8)	NA
Ampicillin (AMP)	48 (60.8)	11 (13.9)	20 (25.3)	P < 0.0001
Amoxcillin/Clavulinic acid (AMC)	36 (45.6)	23 (29.1)	20 (25.3)	NA
Tetracycline (TE)	40 (50.6)	1 (1.3)	38 (48.1)	P < 0.0001
Cotrimoxazole (SXT)	45 (57)	00 (00)	34 (43)	NA
Chloramphenicol (C)	17 (21.5)	16 (20.3)	46 (58.2)	NA
Ciprofloxacin (CIP)	16 (20.3)	9 (11.4)	54 (68.4)	P < 0.0001
Cefotaxime (CXM)	20 (25.3)	31 (39.2)	27 (34.2)	NA
Ceftriaxone (CTR)	19 (24.1)	21 (26.6)	39 (49.4)	NA
Ceftazidime (CAZ)	22 (27.8)	19 (24)	38 (48.2)	NA
Cefpodoxime (CPD)	23 (29.1)	36 (45.6)	20 (25.3)	P < 0.0001
Zambian cattle isolates (n=371)
Ampicillin	31(8.3)	6 (1.6)	334 (90.0)
Cefpodoxime	5(1.3)	8 (2.2)	358 (96.5)
Gentamicin	4(1.1)	2 (0.5)	365 (98.4)
Ciprofloxacin	1(0.3)	4 (1.1)	366 (98.7)
Trimethoprim/Sulfamethoxazole	20(5.4)	1 (0.3)	350 (94.3)
Tetracycline	20 (13.7)	0 (0.0)	351 (94.6)
* using the "N-1" Chi-squared test
