# Supplementary material for: Whole Genome Sequence Analysis Reveals Lower Diversity and Frequency of Acquired Antimicrobial Resistance (AMR) Genes in E. coli From Dairy Herds Compared With Human Isolates From the Same Region of Central Zambia
Source: Front Microbiol. 2019 May 31;10:1114. doi: 10.3389/fmicb.2019.01114 (PMC6555227; doi:10.3389/fmicb.2019.01114)
Supplement: Supplementary file 4 [file Data_Sheet_4.csv]

Information for Zambian human isolates analysed in this study (ZB)
No. of genomes	AMR alleles
1	aac(3)-IId	blaTEM-1B
1	aadA1	strA	strB	blaTEM-1B	QnrS1	sul1	sul2	tet(A)	dfrA1
1	aadA1	strB	aadA2	aph(3')-Ia	blaTEM-135	cmlA1	cml	QnrS1	sul3	sul2	tet(A)	dfrA14	dfrA15
1	aadA2	aadA1	aac(3)-IId	aph(3')-Ia	blaTEM-1B	lnu(F)	cmlA1	cml	sul3	tet(A)	dfrA12
1	aadA5	strB	strA	sul2	tet(A)	dfrA7	dfrA17
1	aadA5	sul2	tet(A)	dfrA17	dfrA7
1	aadA5	sul2	tet(A)	dfrA7	dfrA17
1	aph(3')-Ia	tet(A)
1	blaTEM-1B	tet(A)
1	blaTEM-1B	tet(B)
1	blaTEM-1C	tet(A)
1	dfrA5
1	strA	strA	strB	sul2	sul2	tet(A)	tet(A)
1	strA	strB	aadA1	blaTEM-1B	sul2	sul1	tet(B)	dfrA1	dfrA8
1	strA	strB	aadA1	blaTEM-1B	sul2	tet(A)	dfrA14
1	strA	strB	aph(3')-Ia	blaTEM-1B	sul2	tet(A)
1	strA	strB	aph(3')-Ic	aadA7	blaTEM-1B	tet(C)_5	tet(C)_2
1	strA	strB	blaTEM-1A	tet(A)
1	strA	strB	blaTEM-1B	catA1	sul1	sul2	dfrA7	dfrA17
1	strA	strB	blaTEM-1B	catA1	sul2	tet(B)
1	strA	strB	blaTEM-1B	QnrS2	sul1	sul2	tet(A)	dfrA10
1	strA	strB	blaTEM-1B	sul1	sul2	tet(A)	dfrA17	dfrA7
1	strA	strB	blaTEM-1B	sul2	tet(A)
1	strA	strB	blaTEM-1B	sul2	tet(C)_2	tet(C)	tet(A)	dfrA14
1	strA	strB	sul2	dfrA14
1	strA	strB	sul2	tet(A)
1	strA	strB	sul2	tet(B)	dfrA14
1	strB	strA	blaTEM-198	sul2	tet(A)
1	strB	strA	blaTEM-1B	catA2	sul2	tet(A)
1	strB	strA	blaTEM-1B	QnrS2	sul1	sul2	tet(A)	dfrA10
1	strB	strA	blaTEM-1B	sul1	sul2	tet(A)	dfrA7	dfrA17
1	strB	strA	blaTEM-1B	sul2	tet(B)	dfrA8
1	strB	strA	tet(B)
1	tet(C)_2	tet(C)
2	strA	strB	blaTEM-1B	tet(B)
2	strB	strA	blaTEM-1B	sul2	tet(A)	dfrA14
2	tet(B)
3	strA	strB	blaTEM-1B	sul2	tet(B)	dfrA8
3	strA	strB	sul2	tet(B)
4	strB	strA	sul2	tet(A)
4	strB	strA	sul2	tet(B)
12	tet(A)
66
