# Supplementary material for: Whole Genome Sequence Analysis Reveals Lower Diversity and Frequency of Acquired Antimicrobial Resistance (AMR) Genes in E. coli From Dairy Herds Compared With Human Isolates From the Same Region of Central Zambia
Source: Front Microbiol. 2019 May 31;10:1114. doi: 10.3389/fmicb.2019.01114 (PMC6555227; doi:10.3389/fmicb.2019.01114)
Supplement: Supplementary file 5 [file Data_Sheet_5.csv]

Information for Zambian bovine isolates analysed in this study (ZB)
No. of genomes	AMR alleles
1	aac(3)-IIa	aac(6')Ib-cr	blaCTX-M-33	blaCTX-M-15	catB3	aac(6')Ib-cr	tet(A)
1	aac(3)-IId	aadA2	blaTEM-1B	blaCTX-M-33	blaCTX-M-15	mph(A)	mph(A)	catA1	sul1	tet(B)	dfrA12
1	aac(3)-IId	strB	strA	blaCTX-M-55	blaCTX-M-33	blaTEM-209	fosA	qepA2	qepA	sul2	tet(B)	dfrA7	dfrA17	dfrA14
1	aadA1	catA1	sul1	tet(A)	dfrA1
1	aadA1	strA	strB	blaTEM-1B	mph(A)	mph(A)	QnrS1	sul2	dfrA1
1	aadA1	strB	strA	aac(3)-IIa	aadA2	aac(6')Ib-cr	blaTEM-1B	blaOXA-1	blaCTX-M-15	blaCTX-M-33	mph(A)	mph(A)	ere(A)	catB3	catA1	QnrS1	qepA2	qepA	aac(6')Ib-cr	ARR-2	sul2	sul1	tet(B)	dfrA1	dfrA5	dfrA12
1	aadA1	strB	strA	blaTEM-1C	sul1	sul2	tet(A)	dfrA1
1	aadA23	blaOXA-14	cml	cmlA1	sul1	tet(A)	dfrA1
1	aadA23	blaTEM-1B	sul1	tet(A)	dfrA15
1	aadA23	strA	strB	aac(6')Ib-cr	blaTEM-1B	blaCTX-M-15	blaCTX-M-33	blaOXA-1	catB3	aac(6')Ib-cr	sul2	tet(A)	dfrA1
1	aadA24	blaTEM-1B	sul1	tet(A)	dfrA15
1	aadA2	aac(3)-IIa	aac(6')Ib-cr	aph(3')-VIa	strA	strB	blaCMY-4	blaNDM-9	blaNDM-1	blaDHA-7	blaCTX-M-33	blaCTX-M-15	blaOXA-1	blaOXA-36	blaOXA-2	blaTEM-1A	msr(E)	mph(E)	mph(A)	catB3	catA1	aac(6')Ib-cr	sul2	sul1	tet(A)	dfrA12	dfrA29
1	aadA2	aac(3)-IId	strA	strB	blaCTX-M-15	blaCTX-M-33	blaTEM-1B	mph(A)	mph(A)	catA1	sul1	sul2	tet(B)	dfrA12	dfrA8
1	aadA2	aac(3)-IId	strA	strB	blaTEM-1B	blaCTX-M-15	blaCTX-M-33	mph(A)	mph(A)	catA1	qepA2	qepA	sul1	sul2	tet(B)	dfrA12	dfrA8
1	aadA2	strA	strB	aac(3)-IId	blaTEM-1B	blaCTX-M-33	blaCTX-M-15	mph(A)	mph(A)	catA1	qepA2	qepA	sul1	sul2	tet(B)	dfrA12	dfrA8
1	aadA2	strB	strA	blaCTX-M-14	floR	sul1	sul2	tet(A)	dfrA12
1	aadA5	aac(3)-IIa	aac(6')Ib-cr	blaCTX-M-33	blaCTX-M-15	blaOXA-1	mph(A)	mph(A)	catB3	aac(6')Ib-cr	sul1	dfrA17	dfrA7
1	aadA5	strA	strB	aac(6')Ib-cr	blaOXA-1	mph(A)	mph(A)	catB3	aac(6')Ib-cr	sul1	sul2	tet(A)	dfrA14	dfrA7	dfrA17
1	aadA5	strB	strA	blaCTX-M-27	blaTEM-1B	mph(A)	mph(A)	erm(B)	sul1	sul2	tet(B)	dfrA17	dfrA7
1	aadA5	strB	strA	blaCTX-M-27	mph(A)	mph(A)	sul1	sul2	tet(A)	dfrA17	dfrA7
1	blaTEM-1B
1	blaTEM-1B	tet(A)
1	strA	strA	strB	aadA1	blaCTX-M-33	blaCTX-M-15	blaTEM-1B	blaOXA-1	mph(A)	mph(A)	catA1	sul2	sul2	tet(B)	dfrA1
1	strA	strB	aac(3)-IIa	aac(6')Ib-cr	aadA23	blaTEM-1B	blaCTX-M-15	blaCTX-M-33	blaOXA-1	catA1	catB3	QnrB42	aac(6')Ib-cr	sul2	tet(A)	dfrA14
1	strA	strB	aac(3)-IIa	aac(6')Ib-cr	aadA23	blaTEM-1B	blaCTX-M-15	blaCTX-M-33	blaOXA-1	catB3	catA1	aac(6')Ib-cr	QnrB42	sul2	tet(A)	dfrA14
1	strA	strB	aadA1	blaTEM-1B	sul2	tet(B)	dfrA8
1	strA	strB	aadA23	blaTEM-1B	sul2	tet(B)	dfrA8
1	strA	strB	blaTEM-1B	sul2	dfrA8
1	strA	strB	blaTEM-1B	sul2	tet(A)	dfrA14
1	strA	strB	sul2
1	strA	strB	sul2	dfrA14
1	strB	aadA1	blaTEM-1B	catA1	sul2	tet(B)	dfrA8
1	strB	strA	aac(3)-IIa	aac(6')Ib-cr	aadA23	blaTEM-1B	blaCTX-M-33	blaCTX-M-15	blaOXA-1	catB3	catA1	aac(6')Ib-cr	QnrB42	sul2	tet(A)	dfrA14
1	strB	strA	aadA5	blaTEM-1B	sul2	tet(B)	dfrA7	dfrA17
1	strB	strA	aph(3')-Ia	blaTEM-1B	sul2	tet(A)
1	strB	strA	blaTEM-1B	catA1	sul2	sul1	dfrA7	dfrA17
1	strB	strA	blaTEM-1B	catA1	sul2	tet(D)	dfrA7
1	strB	strA	blaTEM-1B	mph(A)	mph(A)	sul2	tet(A)
1	strB	strA	blaTEM-1B	sul1	sul2	tet(A)	dfrA17	dfrA7
1	strB	strA	blaTEM-1B	sul2	dfrA14
1	strB	strA	blaTEM-1B	sul2	dfrA8
1	strB	strA	blaTEM-1B	sul2	sul1	tet(A)	dfrA17	dfrA7
1	strB	strA	blaTEM-1B	sul2	tet(A)
1	strB	strA	blaTEM-1B	sul2	tet(A)	dfrA14
1	strB	strA	blaTEM-1B	sul2	tet(A)	dfrA5	dfrA14
1	strB	strA	blaTEM-1B	sul2	tet(B)	dfrA14
1	strB	strA	sul2	tet(A)
1	strB	strA	sul2	tet(A)	dfrA14
1	sul2	tet(B)
2	aadA5	strB	strA	blaTEM-1B	mph(A)	mph(A)	sul1	sul2	dfrA7	dfrA17
3	strA	strB	blaTEM-1B	mph(A)	mph(A)	sul2	dfrA14
3	tet(B)
5	strB	strA	sul2	dfrA14
62
