# Supplementary material for: Whole Genome Sequence Analysis Reveals Lower Diversity and Frequency of Acquired Antimicrobial Resistance (AMR) Genes in E. coli From Dairy Herds Compared With Human Isolates From the Same Region of Central Zambia
Source: Front Microbiol. 2019 May 31;10:1114. doi: 10.3389/fmicb.2019.01114 (PMC6555227; doi:10.3389/fmicb.2019.01114)
Supplement: Supplementary file 6 [file Data_Sheet_6.csv]

Information for African human isolates analysed in this study (AH)
No. of genomes	AMR alleles
2	aac(3)-IId_1	aac(6')Ib-cr_1	aac(6')Ib-cr_1	aadA5_1	blaCTX-M-15_23	blaCTX-M-33_1	blaOXA-1_1	blaTEM-1B_1	catB3_1	dfrA17_1	dfrA7_1	mph(A)_1	mph(A)_2	strA_4	strB_1	sul1_1	sul2_14	tet(A)_4
2	aac(6')Ib-cr_1	aac(6')Ib-cr_1	aadA5_1	blaCTX-M-15_23	blaCTX-M-33_1	blaOXA-1_1	blaTEM-1B_1	catA1_1	catB3_1	dfrA17_1	dfrA7_1	mph(A)_1	mph(A)_2	strA_4	strB_1	sul1_11	sul1_2	sul2_3	tet(B)_4
1	aac(6')Ib-cr_1	aac(6')Ib-cr_1	aadA5_1	blaCTX-M-15_23	blaCTX-M-33_1	blaOXA-1_1	catB3_1	dfrA17_1	dfrA7_1	mph(A)_1	mph(A)_2	strA_4	strB_1	sul1_1	sul2_14	tet(A)_4
1	aac(6')Ib-cr_1	aac(6')Ib-cr_1	aadA5_1	blaCTX-M-15_23	blaCTX-M-33_1	blaOXA-1_1	catB3_1	dfrA17_1	dfrA7_1	mph(A)_1	mph(A)_2	sul1_11	sul1_2	tet(B)_4
1	aac(6')Ib-cr_1	aadA5_1	blaOXA-1_1	blaTEM-1C_5	catB3_1	dfrA17_1	dfrA7_1	mph(A)_1	mph(A)_2	strA_4	strB_1	sul1_11	sul1_2	sul2_14	tet(B)_4
1	aac(6')Ib-cr_2	aac(6')Ib-cr_2	aadA5_1	blaCTX-M-15_23	blaCTX-M-33_1	blaOXA-1_1	blaTEM-1B_1	catB3_1	dfrA17_1	dfrA7_1	strA_4	strB_1	sul1_11	sul1_2	sul2_3
1	aac(6')Ib-cr_2	aadA16_1	ARR-3_4	blaCTX-M-15_23	blaCTX-M-33_1	blaOXA-1_1	blaTEM-209_1	catA2_1	catB3_1	dfrA27_1	dfrA5_1	mph(A)_1	mph(A)_2	QnrB66_1	strA_4	strB_1	sul1_1	sul2_3	tet(A)_4
1	aac(6')Ib-cr_2	ARR-3_1	blaOXA-1_1	catB3_1	dfrA17_1	dfrA7_1	erm(B)_1	erm(B)_18	erm(B)_7	mph(A)_1	mph(A)_2	sul1_22	tet(B)_4
1	aadA23_1	blaTEM-1B_1	catA1_1	dfrA1_1	dfrA8_1	sul2_14	tet(B)_4	tet(C)_2_NC	tet(C)_5_NC
1	aadA5_1	blaTEM-1B_1	catA1_1	dfrA17_1	dfrA7_1	mph(A)_1	mph(A)_2	strA_4	strB_1	sul1_1	sul2_3	tet(B)_4
1	blaCTX-M-15_23	blaCTX-M-33_1	blaTEM-1B_1	catA1_1	catB3_1	dfrA5_1	strA_4	strB_1	sul1_11	sul1_2	sul2_3	tet(A)_4	tet(B)_4
1	blaCTX-M-15_23	blaCTX-M-33_1	blaTEM-1B_1	dfrA17_1	dfrA7_1	mph(A)_1	mph(A)_2	sul1_1
2	blaCTX-M-15_23	blaCTX-M-33_1	blaTEM-1B_1	dfrA17_1	dfrA7_1	mph(A)_1	mph(A)_2	sul1_11	sul1_2
5	blaCTX-M-15_23	blaCTX-M-33_1	catA1_1	mph(A)_1	mph(A)_2	tet(B)_4
1	blaCTX-M-64_1	dfrA17_1	dfrA7_1	mph(A)_1	mph(A)_2	strA_4	strB_1	sul1_11	sul1_2	sul2_14	tet(A)_4
1	blaOXA-1_1	blaTEM-1B_1	catA1_1	dfrA14_1	dfrA8_1	mph(A)_1	mph(A)_2	strA_4	strB_1	sul2_14	tet(B)_4
1	blaOXA-1_1	blaTEM-1B_1	catA1_1	dfrA5_1	mph(A)_1	mph(A)_2	strA_4	strB_1	sul1_11	sul1_2	sul2_14	tet(B)_4
3	blaOXA-1_1	catA1_1	dfrA14_1	strA_4	strB_1	sul2_14	tet(B)_4
1	blaOXA-48_2
1	blaSHV-100_1	blaSHV-1_18	blaSHV-143_1	blaTEM-1B_1	catA1_1	dfrA5_1	strA_4	strB_1	sul1_1	sul2_6	tet(D)_1
1	blaTEM-1B_1
1	blaTEM-1B_1	blaTEM-1B_1	catA1_1	dfrA8_1	mph(A)_1	mph(A)_2	strA_4	strB_1	sul1_11	sul1_2	sul2_14	tet(A)_4	tet(B)_4
1	blaTEM-1B_1	catA1_1	dfrA1_1	dfrA17_1	dfrA7_1	strA_4	strB_1	sul1_2	sul2_3	tet(A)_4
2	blaTEM-1B_1	catA1_1	dfrA1_1	strA_1	strB_1	sul2_14	tet(D)_1
1	blaTEM-1B_1	catA1_1	dfrA12_1	mph(A)_1	mph(A)_2	sul1_1
1	blaTEM-1B_1	catA1_1	dfrA12_1	mph(A)_1	mph(A)_2	sul1_11	sul1_2
2	blaTEM-1B_1	catA1_1	dfrA12_1	mph(A)_1	mph(A)_2	sul1_11	sul1_2	tet(A)_4
1	blaTEM-1B_1	catA1_1	dfrA1_30	mph(A)_1	mph(A)_2	strA_4	strB_1	sul1_11	sul1_2	sul2_14
3	blaTEM-1B_1	catA1_1	dfrA1_30	strA_4	strB_1	sul1_11	sul1_2	sul2_3	tet(B)_4
1	blaTEM-1B_1	catA1_1	dfrA14_1	mph(A)_1	mph(A)_2	strA_4	strB_1	sul2_3
1	blaTEM-1B_1	catA1_1	dfrA17_1	dfrA7_1	mph(A)_1	mph(A)_2	strA_4	strB_1	sul1_1	sul2_3	tet(B)_4
1	blaTEM-1B_1	catA1_1	dfrA17_1	dfrA7_1	strA_4	strB_1	sul1_22	sul2_3	tet(A)_4
1	blaTEM-1B_1	catA1_1	dfrA17_1	dfrA7_1	strA_4	strB_1	sul2_3	tet(A)_4
1	blaTEM-1B_1	catA1_1	dfrA8_1	mph(A)_1	mph(A)_2	strA_4	strB_1	sul1_11	sul1_2	sul2_14	tet(A)_4	tet(B)_4
1	blaTEM-1B_1	dfrA1_1	strA_4	sul2_14	tet(A)_4
1	blaTEM-1B_1	dfrA1_1	tet(B)_4
2	blaTEM-1B_1	dfrA12_1	dfrA14_1	mph(A)_1	mph(A)_2	strA_4	strB_1	sul1_1	sul2_14	tet(A)_4
1	blaTEM-1B_1	dfrA12_1	mph(A)_1	mph(A)_2	strA_4	strB_1	sul1_1	sul2_14	tet(A)_4
2	blaTEM-1B_1	dfrA1_30	dfrA14_1	mph(A)_1	mph(A)_2	strA_4	strB_1	sul1_11	sul1_2	sul2_14	tet(A)_4
1	blaTEM-1B_1	dfrA1_30	mph(A)_1	mph(A)_2	sul1_11	sul1_2	tet(A)_4
2	blaTEM-1C_5	dfrA1_1	strA_4	strB_1	sul2_14
1	blaTEM-1C_5	dfrA1_30	sul1_11	sul1_2	tet(A)_4
1	blaTEM-1C_5	dfrA1_30	sul1_1	tet(A)_4
2	blaTEM-207_1	catA1_1	dfrA1_30	mph(A)_1	mph(A)_2	strA_4	strB_1	sul1_11	sul1_2	sul2_14
1	blaTEM-207_1	dfrA1_1	mph(A)_1	mph(A)_2	strA_4	strB_1	sul2_14
3	blaTEM-209_1	catA1_1	dfrA8_1	mph(A)_1	mph(A)_2	strA_4	strB_1	sul1_11	sul1_2	sul2_14	tet(A)_4	tet(B)_4
1	blaTEM-209_1	dfrA1_30	mph(A)_1	mph(A)_2	sul2_14	tet(A)_4
1	blaTEM-209_1	dfrA1_30	sul2_14
1	catA1_1	dfrA1_1	strA_4	strB_1	sul2_3	tet(A)_4
1	catA1_1	dfrA1_30	strA_4	strB_1	sul1_11	sul1_2	sul2_14
1	catA1_1	dfrA17_1	dfrA7_1	strA_4	strB_1	sul1_11	sul1_2	sul2_6	tet(B)_4
1	catA1_1	dfrA17_1	dfrA7_1	strA_4	strB_1	sul1_22	sul2_14	tet(A)_4
1	catA1_1	dfrA17_1	dfrA7_1	strA_4	strB_1	sul1_22	sul2_3
6	catA1_1	dfrA17_1	dfrA7_1	strA_4	strB_1	sul1_22	sul2_3	tet(A)_4
1	catA1_1	dfrA17_1	dfrA7_1	strA_4	strB_1	sul1_22	sul2_3	tet(B)_4
5	catA1_1	dfrA17_1	dfrA7_1	strA_4	strB_1	sul1_2	sul2_3	tet(A)_4
1	catA1_1	dfrA5_1	strA_4	strB_1	sul1_11	sul1_2	sul2_14	tet(B)_4
1	catA1_1	dfrA5_1	sul1_11	sul1_2	tet(B)_4
1	catA1_1	dfrA8_1	mph(A)_1	mph(A)_2	strA_4	strB_1	sul2_14	tet(A)_4
2	catA1_1	strA_1	strB_1	sul2_14	tet(D)_1
1	catA1_1	tet(A)_4
1	catA1_1	tet(B)_4
2	dfrA1_1
1	dfrA1_1	dfrA8_1	mph(A)_1	mph(A)_2	strA_4	strB_1	sul2_14	tet(B)_4
1	dfrA1_1	mph(A)_1	mph(A)_2	strA_4	strB_1	sul2_14	tet(A)_4
1	dfrA1_1	strA_4	strB_1	sul2_14	tet(B)_4
2	dfrA1_30	sul1_11	sul1_2	tet(A)_4
1	dfrA1_30	sul2_14	tet(A)_4
3	dfrA14_1	dfrA17_1	dfrA7_1	strA_4	strB_1	sul1_1	sul2_14	tet(A)_4
1	dfrA14_1	erm(B)_1	erm(B)_18	erm(B)_7	mph(A)_1	mph(A)_2	strA_4	strB_1	sul2_14	tet(A)_4
3	dfrA14_1	mph(A)_1	mph(A)_2	strA_4	strB_1	sul2_14
1	dfrA14_1	strA_1	strB_1	sul2_14
4	dfrA14_1	strA_4	strB_1	sul2_14	tet(A)_4
1	dfrA15_1	sul1_1	tet(A)_4
1	dfrA17_1	dfrA7_1	dfrA8_1	mph(A)_1	mph(A)_2	strA_4	strB_1	sul1_2	sul2_14	tet(A)_4
1	dfrA17_1	dfrA7_1	dfrA8_1	mph(A)_1	mph(A)_2	strA_4	strB_1	sul1_2	sul2_3	tet(A)_4
1	dfrA17_1	dfrA7_1	strA_4	strB_1	sul1_11	sul1_2	sul2_14	tet(A)_4
1	dfrA17_1	dfrA7_1	strA_4	strB_1	sul1_1	sul2_14	tet(A)_4
2	dfrA17_1	dfrA7_1	strA_4	strB_1	sul1_1	sul2_6	tet(A)_4
2	dfrA17_1	dfrA7_1	strA_4	strB_1	sul1_22	sul2_3	tet(A)_4
9	dfrA17_1	dfrA7_1	strA_4	strB_1	sul1_2	sul2_3	tet(A)_4
3	dfrA17_1	dfrA7_1	strA_4	strB_1	sul2_14	tet(A)_4
1	dfrA17_1	dfrA7_1	strA_4	strB_1	sul2_6	tet(A)_4
1	dfrA17_1	dfrA7_1	strA_5	strB_1	sul2_14	tet(D)_1
2	dfrA17_1	dfrA7_1	sul1_1	sul2_14
3	dfrA17_1	dfrA7_1	sul1_1	tet(A)_4
1	dfrA5_1	strA_4	strB_1	sul1_1	sul2_14	tet(A)_4
3	dfrA5_1	strA_4	strB_1	sul2_3	tet(A)_4
1	dfrA5_1	strA_4	strB_1	sul2_3	tet(B)_4
1	dfrA5_1	sul1_11	sul1_2
9	dfrA8_1	mph(A)_1	mph(A)_2	strA_4	strB_1	sul2_14
7	dfrA8_1	mph(A)_1	mph(A)_2	strA_4	strB_1	sul2_14	tet(B)_4
1	dfrA8_1	strA_4	strA_4	strB_1	sul2_14	sul2_14	tet(B)_4
1	dfrA8_1	strA_4	strB_1	sul2_14
8	dfrA8_1	strA_4	strB_1	sul2_14	tet(A)_4
12	dfrA8_1	strA_4	strB_1	sul2_14	tet(B)_4
1	dfrA8_1	strA_4	strB_1	sul2_15
4	dfrA8_1	strA_4	strB_3	sul2_14	tet(B)_4
3	dfrA8_1	tet(A)_4
2	mph(A)_2
2	strA_4	strB_1	sul1_1	sul2_14
10	strA_4	strB_1	sul2_14
9	strA_4	strB_1	sul2_14	tet(A)_4
1	strA_4	strB_1	sul2_14	tet(B)_4
1	strA_4	strB_3	sul2_14
6	strB_1	sul2_14
2	strB_1	sul2_14	tet(A)_4
3	tet(A)_4
10	tet(B)_4
237
